# Supplementary material for: Analysis of Potential Markers of Pork Freshness Based on Volatile Organic Compounds
Source: Foods. 2025 Feb 28;14(5):832. doi: 10.3390/foods14050832 (PMC11898832; doi:10.3390/foods14050832)
Supplement: Supplementary file 1 [file foods-14-00832-s001.zip]

Archive with 1 entries (1 files):
- foods-3462903-supplementary.pdf
